# Supplementary material for: Community Characteristics and Potential Risk of Nekton in Waters Adjacent to Ningde Nuclear Power Plant in Fujian, China
Source: Biology (Basel). 2025 Apr 27;14(5):481. doi: 10.3390/biology14050481 (PMC12108784; doi:10.3390/biology14050481)
Supplement: Supplementary file 1 [file biology-14-00481-s001.zip]

Archive with 1 entries (1 files):
- biology-3425836-supplementary.pdf
